# Supplementary material for: Global, regional and national trends in tuberculosis incidence and main risk factors: a study using data from 2000 to 2021
Source: BMC Public Health. 2024 Jan 2;24:12. doi: 10.1186/s12889-023-17495-6 (PMC10759569; doi:10.1186/s12889-023-17495-6)
Supplement: Supplementary file 1 — Supplementary Material 1: Regression coefficient [file 12889_2023_17495_MOESM1_ESM.xlsx]

## Sheet: Additional file 1 Regression co
Regression coefficient
Country Code	Diabetes prevalence	GDP per capita	Population, male	Population ages 65 and above	PM2.5 air pollution	Poverty headcount ratio	Literacy rate, adult total	Prevalence of undernourishment
ABW	0.0522014	NA	NA	0.0440635	NA	NA	NA	NA
AFG	0.0281458	0.1935	-0.148788	NA	NA	NA	-0.0307565	-0.00552736
AGO	-1.60665	-0.512272	12.8862	13.0269	NA	0.289821	-0.783689	0.0833471
ALB	0.00765172	-0.182914	NA	NA	NA	0.0855917	NA	NA
AND	NA	-0.0544578	0.039924	-0.0710076	NA	NA	NA	NA
ARE	NA	-0.00349074	NA	0.0257707	NA	NA	-0.017866	0.00949931
ARG	-8.07073	NA	2.25728	-0.71946	0.0913173	NA	NA	NA
ARM	-1.31319	NA	4.45218	-0.406284	-0.153087	-0.237939	26.5427	-0.0961017
ASM	NA	NA	NA	-0.0365638	NA	-0.130694	NA	NA
ATG	NA	-0.123066	0.235185	NA	0.0840842	NA	NA	NA
AUS	-0.0207442	NA	NA	-0.0168575	0.0210185	-0.073866	0.0575352	NA
AUT	NA	-0.00565397	NA	NA	NA	-0.0644668	-0.617788	NA
AZE	NA	NA	-3.47372	NA	NA	0.247616	18.7492	0.207889
BDI	-0.375778	NA	6.0817	-3.58323	0.2529	1.31296	0.170749	-0.0817874
BEL	NA	-0.0137909	NA	NA	NA	NA	-0.0855709	NA
BEN	0.145925	NA	-0.459355	1.03119	0.0100681	0.00355394	0.0146489	0.0231016
BFA	0.195573	-0.888403	-0.248735	-0.553673	-0.00715966	0.00661503	-0.0152146	0.0212878
BGD	NA	NA	NA	-6.92e-08	1.81e-08	9.98e-09	1.27e-08	-2.49e-08
BGR	-0.5484	0.248144	NA	NA	-0.0939663	NA	-10.201	0.0769279
BHR	0.0128022	NA	NA	NA	NA	-0.844804	-0.213004	-0.450307
BHS	NA	NA	0.706823	NA	-0.315868	NA	-0.164277	-0.1798
BIH	NA	NA	NA	NA	0.337296	NA	-0.823553	NA
BLR	0.355573	NA	-1.66759	0.138559	-0.0857557	0.152076	-7.66377	0.333415
BLZ	0.616201	NA	1.00003	1.44474	NA	NA	NA	NA
BMU	-1.2309	NA	NA	0.224502	-0.37135	0.0970902	-0.36018	0.179098
BOL	0.331802	NA	NA	0.972739	NA	0.0383602	-0.0825567	0.0826409
BRA	-0.958404	NA	NA	-0.364706	0.317333	0.0250279	NA	-0.11231
BRB	NA	NA	-0.630148	0.060206	NA	NA	NA	0.182883
BRN	-1.92943	-0.0672106	NA	1.82391	NA	0.18804	-3.08885	-0.795997
BTN	-0.56385	NA	-2.39841	2.54923	0.421939	0.305663	NA	NA
BWA	0.712807	NA	-13.8282	5.32438	1.09746	NA	0.39004	0.206205
CAF	NA	NA	-3.19e-07	-1.1e-07	NA	4.54e-08	-2.06e-08	NA
CAN	NA	NA	NA	NA	-0.0489212	NA	-0.0243946	NA
CHE	-0.065468	NA	0.52022	-0.183106	NA	-0.702907	NA	NA
CHL	0.301295	NA	1.70368	-0.154443	NA	-0.155232	-0.0554636	0.161358
CHN	-0.072211	NA	NA	NA	NA	0.0119644	-0.304942	NA
CIV	NA	NA	-6.23595	10.9287	0.37904	-0.180074	-0.199109	NA
CMR	0.716872	3.50911	-16.3883	NA	NA	NA	NA	0.454338
COD	-0.0165611	NA	-1.08992	0.512097	0.0043568	-0.00939021	-0.00143466	-0.00316668
COG	NA	NA	-12.2837	-3.14149	NA	0.537162	2.39974	NA
COL	-0.185539	0.118218	1.03165	NA	NA	NA	NA	0.0184792
COM	NA	-0.403556	NA	NA	0.105167	0.0272327	0.00931509	NA
CPV	0.946573	NA	-2.35042	0.470151	NA	NA	0.88461	NA
CRI	NA	NA	NA	0.0335183	0.0667001	NA	-0.191877	NA
CUB	NA	NA	0.131556	NA	0.0108869	NA	-0.724164	NA
CUW	NA	-0.0781042	0.0456173	0.0399262	-0.0898612	NA	-0.600369	0.0353591
CYM	NA	-0.0535489	NA	NA	NA	NA	NA	NA
CYP	0.139642	NA	NA	0.029528	NA	NA	NA	NA
CZE	0.0171726	NA	NA	NA	NA	NA	-0.426149	NA
DEU	0.0363719	-0.0194856	0.123529	NA	NA	NA	-0.464422	NA
DJI	-22.4305	22.8144	-105.865	NA	-0.556732	-1.08126	NA	NA
DMA	0.416107	NA	NA	NA	0.251563	-0.161866	-8.96521	NA
DNK	NA	NA	-1.2738	0.0505816	NA	-0.100616	NA	NA
DOM	0.271745	NA	NA	-0.393606	NA	0.0858705	-0.198404	-0.0552282
DZA	NA	-0.455804	8.47048	-0.206276	NA	NA	0.134808	NA
ECU	-0.547997	NA	NA	-0.604255	NA	NA	-0.150796	-0.0336326
EGY	-0.0769231	0.0641406	-0.407025	0.249144	0.00349742	NA	-0.0214384	0.0139829
ERI	NA	NA	14.1679	NA	NA	NA	-0.969366	NA
ESP	NA	NA	-0.222651	-0.107252	NA	NA	NA	NA
EST	0.593762	0.127479	NA	-0.158237	-0.260937	NA	-14.0007	NA
ETH	NA	-13.6687	-8.3155	-7.78645	NA	NA	NA	NA
FIN	NA	-0.0212107	NA	NA	0.108812	NA	NA	NA
FJI	NA	NA	-1.15983	NA	NA	NA	NA	NA
FRA	NA	NA	NA	NA	NA	NA	-0.0656925	NA
FSM	34.5477	NA	NA	NA	-1.57915	NA	1.59796	NA
GAB	NA	-1.01321	1.59439	NA	NA	5.15367	1.06283	NA
GBR	-0.0786691	NA	NA	-0.0760939	NA	NA	0.141886	NA
GEO	-0.444375	NA	-2.60258	-0.622818	-0.458999	NA	NA	NA
GHA	0.195288	-0.156782	1.97871	-0.102273	-0.00714839	0.0762414	-0.100408	NA
GIN	NA	-1.78707	0.42283	1.04827	0.0302636	NA	NA	0.0600821
GMB	5.10131	NA	-0.72506	0.756083	NA	-0.0355162	0.0410003	NA
GNB	NA	NA	-4.144	-2.95611	NA	-0.0299026	0.347941	0.0655322
GNQ	0.490517	0.183954	NA	-2.25254	0.203956	NA	0.446032	-0.227674
GRC	NA	NA	0.0307471	NA	NA	NA	-0.0133162	NA
GRD	0.170913	0.293094	1.78986	-0.2115	0.163358	-0.136782	NA	0.118953
GRL	NA	NA	NA	-1.37004	3.30297	-5.7487	2.65412	NA
GTM	0.131434	0.818148	NA	-0.824987	0.0506093	0.213975	NA	NA
GUM	NA	1.63034	NA	0.104391	0.886864	-1.20471	NA	1.83794
GUY	NA	NA	0.949989	0.555211	NA	NA	NA	0.525617
HKG	-0.284149	0.218102	-0.349428	NA	NA	NA	-1.84435	NA
HND	NA	NA	-36.364	-3.55925	-0.0969323	-0.0459971	NA	-0.191111
HRV	0.360398	0.0555905	NA	NA	-0.0601268	NA	-1.36632	NA
HTI	-0.824854	NA	-3.83025	-1.03433	-0.284142	NA	NA	0.16348
HUN	0.353106	-0.164783	NA	-0.141078	NA	-0.246572	NA	NA
IDN	-0.177651	2.90587	-47.5628	-1.26049	0.710934	NA	1.41448	NA
IND	0.769135	3.03542	NA	-1.20876	NA	0.085469	-0.073368	0.0794993
IRL	0.0288075	NA	0.0461099	NA	NA	NA	-0.0328524	NA
IRN	0.102377	NA	NA	0.131862	NA	-0.062835	-0.0867677	NA
IRQ	-0.240112	NA	NA	NA	NA	-1.60437	-0.00370046	0.0172016
ISL	NA	NA	NA	NA	NA	NA	NA	NA
ISR	-0.450143	0.0311141	NA	0.259249	NA	0.132221	-0.0712001	NA
ITA	-0.0990546	NA	0.400673	-0.0153117	NA	0.109595	NA	NA
JAM	-0.0384848	-0.166832	NA	-0.0538712	0.0372003	NA	-0.0299728	0.0651611
JOR	NA	NA	NA	-0.072093	-0.0547841	-0.374029	-0.01173	NA
JPN	0.220135	0.0339056	2.73266	0.0765783	0.0759215	0.129344	NA	0.0950512
KAZ	NA	NA	-1.83886	NA	0.872073	NA	NA	0.448129
KEN	4.5731	-8.572	NA	4.89025	NA	1.30514	-0.399585	NA
KGZ	NA	NA	NA	NA	NA	NA	-1.98758	NA
KHM	-0.241106	-11.4155	-2.1365	NA	0.103069	NA	NA	0.230917
KIR	-3.56445	NA	NA	-19.9618	NA	3.1767	14.8513	NA
KNA	NA	NA	NA	NA	NA	0.0149901	NA	-0.13254
KOR	2.59442	NA	NA	0.170427	NA	NA	NA	NA
KWT	-0.0599115	NA	NA	NA	NA	NA	NA	NA
LAO	-0.456268	1.62024	NA	0.456284	-0.0951402	0.150427	0.0269384	0.171641
LBN	NA	0.0625683	-0.242121	-0.146905	NA	NA	0.126908	NA
LBR	-0.363672	2.33684	NA	2.76968	0.0501809	-0.043342	NA	NA
LBY	-0.172317	NA	NA	-0.729719	-0.0937173	-0.200043	NA	NA
LCA	NA	NA	-0.34048	-0.166612	NA	NA	NA	-0.0709861
LKA	-0.0177439	NA	NA	NA	NA	NA	0.0158595	NA
LSO	5.44539	17.4631	-16.2491	NA	-0.524875	0.99396	-3.11817	-0.229346
LTU	NA	NA	-0.600007	-0.179743	-0.21958	NA	NA	NA
LUX	NA	-0.00764508	NA	NA	NA	NA	NA	NA
LVA	NA	NA	NA	-0.368047	-0.210745	NA	NA	-0.207761
MAC	6.00678	NA	NA	-0.746667	0.23172	0.895284	1.02067	-0.310256
MAR	NA	NA	4.08097	-0.348017	NA	0.473837	0.0233503	0.126307
MCO	-0.294465	NA	-0.349707	NA	-0.158275	0.793701	0.263019	NA
MDA	-0.796023	NA	-8.54988	NA	-0.61174	-0.0435367	2.05691	NA
MDG	6.99663	NA	NA	0.933868	-0.0741311	-0.241359	0.0312101	NA
MDV	NA	NA	NA	-0.126425	-0.189505	NA	NA	0.132589
MEX	NA	NA	-0.460246	NA	-0.0246525	NA	NA	-0.0463947
MHL	22.7431	NA	NA	-10.6463	NA	NA	NA	-10.8631
MKD	NA	-0.271303	-1.13282	-0.0927624	NA	-0.0482241	-0.873173	-0.0423636
MLI	-0.416695	-1.87091	NA	0.447751	-0.00870955	NA	-0.00990533	NA
MLT	NA	NA	0.0568094	NA	NA	NA	0.0967858	NA
MMR	NA	-15.54	19.7097	2.90724	0.828181	NA	-0.215141	0.0573998
MNE	0.359159	NA	-1.19999	-0.204221	NA	NA	NA	-0.115924
MNG	1.73e-13	-1.02e-14	-4.49e-14	1.35e-14	NA	1.81e-15	6.84e-14	NA
MNP	NA	0.290479	NA	NA	0.910808	1.53296	-7.76129	-1.76045
MOZ	0.928192	-1.86072	NA	-0.73677	NA	-0.0583955	-0.0261571	-0.0289898
MRT	NA	-0.915606	3.18541	3.18387	0.0620222	NA	-0.0390188	NA
MUS	0.0669811	NA	0.75052	NA	NA	1.52219	0.0318211	-0.114432
MWI	NA	13.2663	15.1763	8.04598	NA	0.334645	NA	-0.177087
MYS	-0.0434577	0.326372	-1.09091	NA	NA	NA	0.365504	0.187979
NAM	-12.5493	NA	119.308	-16.0879	NA	-0.315193	0.696642	0.247469
NCL	0.0484619	-0.0870843	0.918314	NA	0.253861	NA	NA	NA
NER	-0.166913	NA	-6.83077	-0.869807	NA	-0.0283984	0.0293424	NA
NGA	1.61e-07	2.26e-07	1.17e-06	-3.68e-07	1.09e-09	2.85e-08	1.32e-09	NA
NIC	0.517215	3.04096	2.6496	0.767909	0.161598	NA	NA	0.154173
NLD	NA	-0.00803846	NA	-0.0120627	NA	0.202769	NA	NA
NOR	0.13609	NA	0.0354667	NA	-0.0662109	NA	NA	NA
NPL	NA	NA	0.281686	0.772114	NA	0.018387	-0.492663	NA
NRU	-3.8733	NA	10.5068	13.1457	NA	NA	13.8696	NA
NZL	NA	NA	0.0269399	NA	NA	NA	-0.040895	NA
OMN	-0.0564787	NA	NA	0.221291	NA	NA	NA	0.0224742
PAK	NA	2.88396	0.481872	NA	0.0269039	NA	NA	0.0397124
PAN	0.727064	NA	NA	NA	-0.614004	0.074637	NA	NA
PER	-0.862799	NA	NA	-0.87884	0.157569	NA	NA	-0.145353
PHL	-2.06664	NA	-10.3575	NA	NA	0.452495	NA	0.156791
PLW	NA	-2.69503	-4.9204	-5.32422	-4.90856	-1.12834	-4.57697	NA
PNG	NA	1.10467	-4.35606	-4.21483	NA	-0.0758429	NA	0.109201
POL	-0.232624	NA	NA	-0.171842	-0.0303823	NA	NA	NA
PRI	-0.673028	NA	-0.354856	-0.018499	-0.13966	NA	-0.17761	NA
PRK	-1.45e-06	2.79e-06	5.54e-07	-1.68e-08	NA	9e-08	NA	NA
PRT	NA	NA	NA	0.036717	NA	0.198463	-0.37775	NA
PRY	0.288585	-0.314533	-2.93096	-0.549408	NA	NA	-0.103847	-0.0499014
PSE	NA	0.0954063	-0.120909	NA	0.0230964	NA	-0.0453345	0.0301116
PYF	NA	NA	0.860586	NA	NA	NA	0.555469	0.62883
QAT	0.995006	NA	NA	0.714101	NA	-1.30559	NA	-0.65294
ROU	2.3081	NA	NA	0.657048	-0.55747	NA	-4.70065	NA
RUS	0.0839333	-0.0726616	-0.962683	-0.0771831	NA	-0.36725	-5.13352	NA
RWA	-0.841405	-45.9218	4.22767	1.22629	0.145987	0.140142	0.60995	-0.234576
SAU	-0.149766	NA	-0.0962368	-0.33906	0.00344898	-0.0531676	-0.041111	0.027357
SDN	0.207637	NA	NA	-4.01279	NA	0.52682	0.315537	NA
SEN	3.15152	-1.25506	1.74379	-0.597588	NA	NA	-0.014556	NA
SGP	0.45186	0.05395	NA	-0.176735	NA	-0.199104	-1.35227	-0.30816
SLB	-0.14014	7.96243	-6.83211	-26.8383	0.543545	0.16506	NA	NA
SLE	0.545887	0.967529	1.01422	-0.688852	NA	0.0236288	NA	0.00935805
SLV	0.609903	1.71976	0.660194	NA	-0.24789	-0.12054	0.315866	-0.541683
SMR	NA	-0.00858628	NA	NA	NA	NA	-0.143925	NA
SOM	-0.218413	-11.993	-0.565477	-0.750955	NA	NA	NA	NA
SRB	NA	0.176384	1.36114	0.0409789	NA	0.0553713	-0.32567	NA
SSD	NA	-9.03e-07	NA	NA	NA	-6.9e-09	NA	NA
STP	NA	-4.96206	-22.1387	-4.52025	1.19179	NA	0.259985	-0.797534
SUR	NA	NA	NA	NA	-0.1453	0.161014	0.0915809	-0.258989
SVK	NA	-0.0346445	NA	0.0269771	NA	NA	-1.47023	NA
SVN	NA	NA	-0.280696	0.0580099	0.0793741	NA	-3.4907	NA
SWE	-0.193034	-0.00550513	NA	0.0368636	-0.10042	0.0707958	NA	NA
SWZ	-19.6853	11.0378	NA	83.6961	-8.03247	NA	-39.6587	-2.29436
SXM	0.201403	-0.401388	-0.075522	-0.227069	NA	-0.179111	1.49887	NA
SYC	NA	NA	NA	NA	NA	NA	-0.148767	NA
SYR	-0.115574	NA	0.686358	0.556245	NA	0.535576	NA	0.134713
TCA	-0.891111	0.0836099	NA	0.169934	0.337356	NA	NA	0.172199
TCD	-0.0492353	NA	0.145844	NA	-0.00217374	0.019485	-0.0111749	NA
TGO	-2.73948	2.43309	-3.30162	-12.6338	NA	NA	-0.0804008	-0.190752
THA	1.35107	-0.596777	NA	-0.666315	0.199498	-0.444534	NA	NA
TJK	NA	-2.91574	-3.41762	0.94994	NA	-0.0163876	12.6242	NA
TKM	NA	0.660225	-4.75943	NA	NA	NA	-2.70547	NA
TLS	NA	1.03002	2.00385	1.11413	-0.484281	0.147044	-0.19748	-0.0855206
TON	NA	NA	0.125211	NA	NA	0.283965	NA	NA
TTO	1.06854	0.0822254	NA	NA	0.0822803	-0.0694534	3.54448	-0.075228
TUN	NA	NA	2.08345	0.414792	-0.0429179	-0.375105	NA	NA
TUR	-0.0297494	NA	-2.25198	NA	-0.0320103	NA	-0.108862	NA
TUV	16.9384	NA	NA	-8.55624	NA	NA	-5.95143	-7.31315
TZA	-0.222988	NA	NA	-12.1808	NA	0.0429096	0.0581017	-0.0583303
UGA	-0.101287	1.29723	NA	2.66747	NA	NA	-0.0682897	-0.084633
UKR	-0.286358	-0.0705141	-0.402117	0.0894215	-0.0969752	-0.166514	-3.38395	-0.183702
URY	0.0634405	0.102606	NA	-0.198077	0.115576	NA	0.64382	0.12164
USA	0.0319165	NA	NA	-0.0103433	NA	0.0228993	-0.0390565	NA
UZB	NA	NA	-6.0413	-0.439296	NA	NA	NA	0.0757952
VCT	2.08095	NA	-2.39439	0.518908	NA	NA	NA	NA
VEN	-2.12663	NA	-3.13538	-0.847269	0.408176	-0.0184611	0.0952849	0.0413369
VGB	0.221814	NA	-0.181178	NA	0.211739	0.158482	1.22664	-0.152005
VNM	NA	-1.47521	NA	NA	0.0497817	NA	-0.71431	0.0295396
VUT	NA	NA	NA	4.39642	NA	NA	-0.523093	0.279205
WSM	NA	2.01586	NA	NA	NA	0.818976	-2.86702	NA
YEM	NA	0.811938	-4.47167	3.81028	NA	-0.244873	-0.111223	0.044129
ZAF	2.5805	NA	10.0893	-10.8976	NA	-0.940403	0.565294	-12.332
ZMB	-0.615095	1.67271	1.18699	11.0317	NA	-0.174169	NA	0.243109
ZWE	0.393513	NA	9.96175	-11.326	0.884069	0.563324	-1.018	NA
